# Supplementary material for: Evaluation of the severity of nonalcoholic fatty liver disease through analysis of serum exosomal miRNA expression
Source: PLoS One. 2021 Aug 6;16(8):e0255822. doi: 10.1371/journal.pone.0255822 (PMC8345824; doi:10.1371/journal.pone.0255822)
Supplement: S1 Table — These datasets are provided as separate files. (XLSX) [file pone.0255822.s007.xlsx]

## Sheet: Fig. 1A
	Pvalue	S1_01	S1_02	S1_03	S1_04	S1_05	S1_06	S1_07	S1_08	S1_09	S1_10	S1_11	S1_12	S1_13	S1_14	S1_15	S2_06	S2_07	S2_08	S2_09	S2_10	S2_12	S2_13	S2_14	S2_15	S2_16	S3_01	S3_02	S3_03	S3_04	S3_05	S3_06	S3_07	S3_08	S3_09	S3_10	S3_11	S3_12	S3_13	S3_14	S3_15	S3_16
Inf_Score	NA	I1	I1	I3	I3	I3	I2	I2	I2	I1	I3	I1	I2	I2	I3	I1	I2	I1	I2	I2	I2	I2	I2	I2	I1	I1	I1	I1	I1	I1	I2	I3	I2	I2	I2	I1	I2	I2	I2	I1	I2	I1
hsa-miR-93-3p	0.00462921	1.23355	0.931588	1.04094	0.829511	0.74115	0.785412	0.837584	0.649244	1.0086	0.703769	0.868991	0.687623	1.66297	0.646099	0.669978	0.559273	0.775518	0.781178	0.757673	0.78862	0.742781	1.28332	0.747251	0.288914	0.985264	0.836479	0.623902	0.724674	0.399212	0.693035	1.79917	0.845511	0.892905	0.890206	0.716045	0.931588	0.798661	1.52367	0.757224	0.942894	1.0697
hsa-miR-181a-5p	0.00180047	2.42823	1.89458	1.85681	2.15162	1.722	1.93193	1.61941	1.26175	0.852934	0.658961	1.20339	0.800642	1.40283	2.02879	1.31655	0.919775	0.606759	0.587518	0.280844	1.33724	0.664261	0.938784	0.776755	1.02042	0.948994	1.66502	0.80638	0.682079	0.629255	1.25871	0.993749	0.595113	0.766547	1.10318	1.17691	0.600854	1.00957	0.957587	1.58197	1.77801	0.974063
hsa-miR-125b-5p	0.00757825	3.64067	3.1864	2.90604	2.22525	2.58816	2.82725	2.06354	1.61208	1.52129	0.832663	1.04877	0.938143	1.70974	2.12533	1.95445	0.691831	0.89558	0.63547	0.2324	1.37577	0.714152	0.832774	0.966247	1.44503	0.817965	0.841914	0.592612	0.844971	0.933991	0.510491	1.93193	1.08943	0.631626	0.589004	0.877595	1.01771	0.653988	1.0873	0.868472	2.07095	0.399212
hsa-miR-135a-3p	0.00373887	2.70522	2.44153	2.32497	1.758	2.39124	1.95445	2.21274	1.88715	1.9768	1.86054	1.20709	0.981047	2.07095	1.43177	1.70974	1.74253	1.76214	1.32837	1.28366	1.79917	0.72117	0.761579	0.942362	1.23451	0.894178	1.36797	1.84546	0.677009	1.0459	2.20648	0.812216	1.49563	1.00056	1.49782	1.35365	1.25162	1.48948	1.19565	0.894422	2.49445	1.24537
hsa-miR-376a-5p	0.00527362	0.946428	0.950628	1.13116	0.838832	0.980046	1.10537	0.532717	0.464532	1.00369	0.698412	0.584621	1.05091	0.986873	1.00906	0.682777	0.702775	0.52956	0.608895	0.779436	1.09575	0.56284	0.663325	0.846084	0.611449	1.0732	0.873527	0.64013	0.749581	0.725664	0.633926	1.06732	0.819682	0.600854	0.612498	0.414856	0.643703	1.25871	0.446238	0.810003	0.890791	0.685768
hsa-miR-378a-5p	0.00922916	0.990522	0.826968	0.82944	1.01173	0.562261	1.03068	0.739655	1.02746	1.758	1.29049	0.814814	0.756156	1.08849	0.977245	0.58984	0.7438	0.861027	0.908713	1.03026	1.05003	0.628452	0.56819	0.849939	0.517239	0.610259	0.778353	1.08974	0.879201	0.774179	0.864559	0.883816	0.672451	0.835776	0.574841	0.821815	0.758288	0.764029	0.878455	1.59163	0.567558	0.71724
hsa-miR-151a-3p	0.000563906	1.49579	1.78208	1.58494	1.63136	1.86437	1.21837	1.38685	1.31076	1.15208	2.5674	1.86842	1.33724	1.758	0.741619	1.44023	0.803643	1.09423	0.908713	1.023	2.89295	0.789195	1.41117	1.19643	0.685061	1.03892	1.26242	0.826387	0.690618	1.10008	1.82528	1.53828	0.91588	1.11788	1.25806	0.720934	0.794665	0.844098	0.797694	0.812455	0.735225	0.749444
hsa-miR-409-5p	0.00830552	0.612924	0.771866	0.943783	0.713632	0.825092	0.681585	0.568435	0.943077	0.783038	0.544933	1.19153	0.82837	0.746678	0.781254	0.751476	0.728786	0.89558	0.43659	1.5315	0.616071	0.632632	0.695467	0.762831	0.868674	0.963968	0.98603	1.67923	0.809655	1.00562	0.821277	0.66659	0.95674	2.18426	1.02142	0.789935	0.810003	0.492586	0.855417	1.41698	1.00518	0.693035
hsa-miR-584-5p	0.000284912	1.18291	1.78939	1.34747	1.15208	1.13992	1.09197	1.30367	1.43024	1.40283	1.44905	0.978473	1.05452	1.5424	0.616941	1.52367	1.20414	1.16962	1.40415	0.839603	1.98899	0.78479	1.06008	0.797772	1.16614	0.824926	1.08403	0.564534	0.795468	0.954309	1.34747	1.92249	0.711628	0.713892	1.08446	1.05091	1.40117	0.547084	1.28606	0.910716	0.868435	0.784427
hsa-miR-548a-5p	0.00592648	0.268579	0.811116	0.892767	0.663875	0.936995	0.88263	0.604901	0.73939	1.15547	1.06392	0.931242	0.98448	1.10835	0.844452	0.823598	0.411095	0.427029	0.781178	0.839603	1.2163	0.933206	0.695467	0.523129	1.19719	0.98887	0.660088	0.584621	0.817516	0.8286	0.493622	0.926434	0.758612	0.85822	1.03377	0.904205	1.03152	0.793284	0.780621	0.882453	0.803797	0.762445
hsa-miR-627-5p	0.00313828	0.643052	0.840743	0.807772	1.02177	0.697936	0.807484	0.841707	0.498915	1.722	1.32818	1.27875	1.29757	0.843439	0.88496	0.799814	0.454934	0.663722	0.603792	0.619094	0.83397	0.80832	0.579251	0.69345	0.591154	0.670283	0.771211	0.544215	0.704982	0.804128	0.3294	1.27592	0.612498	0.841516	0.431438	0.3839	0.991402	0.642189	1.06676	0.898706	0.778219	0.502622
hsa-miR-668-3p	0.00313793	1.02979	0.904514	0.770276	0.968197	0.950628	0.957587	0.675248	1.15799	0.644589	0.957884	1.33639	1.01898	1.00421	0.596513	1.27268	0.751201	0.786369	0.735486	1.44192	1.26577	0.899957	1.19212	1.67923	1.33153	0.894178	0.92833	1.0859	0.750122	0.871771	0.534093	1.09197	0.744082	1.03377	0.921204	0.844732	1.58197	0.786611	0.528583	1.03854	0.849586	0.706958
hsa-miR-449c-3p	0.00796856	0.901533	0.74573	1.07314	0.911099	0.774037	1.02372	0.95674	0.917986	1.02338	1.13593	0.927923	0.993749	1.37881	0.962585	0.975568	0.896339	1.14275	0.944569	0.902188	1.03611	0.789195	1.03345	1.04259	0.736782	0.894178	0.608895	0.74725	0.64124	0.970985	0.811116	0.838832	0.665705	0.630061	0.690618	0.844732	0.711873	1.11864	0.749581	0.897154	0.567558	0.986873
hsa-miR-3180-3p	0.00823064	3.40067	3.38424	2.21907	3.03194	2.94207	3.51851	2.68589	3.04773	2.94221	3.30827	1.89304	2.12057	2.58816	2.90604	2.90604	1.0252	2.10705	1.05704	0.92913	3.7043	0.756934	0.993749	1.2348	0.836246	0.799994	2.05133	0.544933	1.05872	1.13054	1.2348	0.750122	1.04732	0.983293	1.8159	1.11363	1.20527	0.960043	3.78429	1.27875	1.47756	1.83358
hsa-miR-3188	0.00318996	2.86504	3.40067	3.20746	2.81707	3.03194	3.25892	3.30827	2.59777	3.06444	3.42189	2.42823	2.13568	3.1409	3.15659	2.97082	1.35365	2.32497	1.79917	1.44192	2.90604	0.847558	0.57212	1.57751	0.890206	1.46838	1.38389	0.864013	1.45417	1.01335	1.13211	0.619014	2.15847	0.744097	0.736802	1.16355	1.22877	0.941138	1.67427	0.895571	1.41308	2.4746
hsa-miR-3684	0.00422126	0.319517	0.873527	0.667568	0.542042	0.715801	0.726627	0.834565	0.731194	0.999955	0.651145	0.88359	0.64713	0.827628	0.7151	0.918872	0.721074	0.636839	0.373476	0.883816	0.858901	0.711873	0.959653	1.03632	0.933228	0.681718	0.863545	0.835219	0.586463	1.19829	0.714984	0.895054	0.968686	0.877301	0.892905	0.40872	1.09826	0.755333	0.852521	0.688101	0.692802	0.691831
hsa-miR-4440	0.00487035	2.90604	3.24248	3.27165	4.18394	3.10488	2.90604	5.41937	6.41617	3.86081	3.07573	5.5076	3.88893	5.41937	5.14783	5.88657	9.61708	8.86275	9.48167	8.78798	4.79112	8.00449	6.38416	7.55094	7.60015	6.19328	8.54409	6.31184	5.38644	6.76802	8.26193	7.73554	7.50353	6.4627	7.06863	7.33713	5.02489	6.76802	5.21625	8.19422	5.8124	3.9368
hsa-miR-4449	0.00559908	2.48312	2.98939	2.56622	2.81707	3.06444	2.65255	2.90604	2.54924	3.27165	2.13568	2.80669	2.71061	3.15659	2.58816	2.64086	1.105	2.03561	1.25429	0.919984	2.22757	0.730665	1.54846	1.40227	1.37652	1.92249	2.27962	1.1323	0.888271	1.10443	2.2983	2.30721	2.55836	0.962585	2.27195	1.35543	1.6473	3.56511	2.77788	2.15162	2.56622	1.05209
hsa-miR-3689f	0.00852825	0.738914	0.998836	1.03854	0.76589	0.787201	0.785654	1.42869	2.01854	0.883015	0.859432	0.657636	0.908796	0.650786	0.69016	1.0553	1.48759	1.62885	1.52541	4.40798	1.34582	1.55299	3.51851	2.2983	1.42432	1.23355	2.1296	2.15162	3.78429	1.15116	2.67604	0.903491	1.38039	1.62885	1.80287	2.81727	1.98899	1.8159	0.870835	2.39035	0.735225	0.873861
hsa-miR-4655-5p	0.00217359	2.49325	2.70522	2.38121	1.81168	2.74764	2.37157	2.39124	2.2983	2.97082	1.61208	2.08672	1.48002	2.35198	2.15847	2.30721	1.58647	2.01384	2.27195	1.21119	2.36163	1.68283	2.11443	1.86437	1.70073	2.2564	1.46975	0.642507	0.695743	1.48265	2.59777	0.901359	1.8722	1.6877	1.61941	2.77788	0.682777	2.2299	1.32054	2.05741	1.49563	2.6194
hsa-miR-4793-3p	0.00141917	2.4746	2.82725	3.16403	4.05423	2.98939	2.85268	5.06704	6.03996	2.33434	2.94821	5.25272	2.95435	4.7553	5.06704	5.60187	9.48167	8.71702	9.27734	8.99312	4.29686	7.55094	5.95686	7.38251	7.14217	5.8124	8.19422	7.73554	4.89745	5.92306	7.73554	7.41883	7.60015	7.11102	6.19328	7.06863	5.56516	5.95686	2.94207	7.93016	3.83095	4.51534
hsa-miR-6723-5p	0.00800429	4.08143	4.71781	4.42911	3.33082	4.51534	3.49467	4.12718	2.67604	2.84094	4.12718	2.68589	1.09285	4.10541	4.34736	4.05423	0.9423	1.24046	1.01771	0.708493	1.04776	0.847558	0.756425	1.47267	0.801382	0.968197	0.874703	1.13456	1.1583	0.847412	1.46527	1.20659	1.38641	1.06342	0.516491	1.27268	0.779815	1.13512	0.630453	0.809243	0.527156	1.01859
hsa-miR-6848-5p	0.00999364	5.95686	5.38644	4.96179	5.77956	5.25272	5.38644	5.35208	6.31184	5.88657	5.21625	3.6952	5.60187	4.96179	5.6871	5.28558	2.37157	3.12359	2.90604	0.988452	4.15841	0.727734	1.37881	2.00167	2.68589	2.41864	2.95435	0.799814	2.12533	3.33082	3.00606	1.37577	1.52189	0.756624	3.07573	1.31943	2.22054	4.20875	3.04773	1.19565	2.89295	2.8784
hsa-miR-7154-3p	0.00306825	0.887749	0.986074	0.732421	1.10907	1.19851	1.01393	0.945196	0.803155	0.816819	0.956365	0.776138	0.957211	1.17341	0.611449	0.74642	0.809243	0.765382	1.00602	0.670985	0.612498	0.399212	0.624573	0.786066	0.438969	0.857976	0.680777	0.519289	0.879754	1.19829	1.43024	1.01937	0.703769	0.538907	0.645201	0.917419	0.952813	1.34499	0.698412	0.818809	0.867288	0.922275
hsa-miR-7845-5p	0.00668432	3.17147	3.56511	3.4435	2.97082	3.42189	3.34538	3.65334	2.8784	3.49467	3.21503	3.17147	1.25429	3.01799	3.51851	3.12359	2.01893	1.82528	1.90306	1.51472	2.106	0.847558	1.00226	2.19848	1.77749	0.707619	1.54054	1.52869	1.29488	0.830668	1.00777	1.16898	1.08943	0.663381	1.62305	2.30721	0.73364	2.09288	1.61208	1.03104	2.41864	0.846772

## Sheet: Fig. 1B
	Pvalue	S1_01	S1_02	S1_03	S1_04	S1_05	S1_06	S1_07	S1_08	S1_09	S1_10	S1_11	S1_12	S1_13	S1_14	S1_15	S2_06	S2_07	S2_08	S2_09	S2_10	S2_12	S2_13	S2_14	S2_15	S2_16	S3_01	S3_02	S3_03	S3_04	S3_05	S3_06	S3_07	S3_08	S3_09	S3_10	S3_11	S3_12	S3_13	S3_14	S3_15	S3_16
Steatosis_Score	NA	S2	S1	S3	S3	S1	S2	S3	S3	S3	S3	S1	S1	S2	S2	S1	S3	S2	S1	S1	S3	S1	S1	S1	S1	S2	S2	S1	S1	S1	S3	S1	S2	S1	S3	S1	S1	S1	S1	S1	S1	S1
hsa-miR-142-3p	0.00411127	0.571078	1.09017	0.688495	0.734422	0.811351	0.829668	0.787888	0.930908	0.538907	0.758125	0.763699	0.838948	0.565717	0.79412	0.987316	0.733971	0.468923	0.741895	1.13456	1.12223	0.636462	1.14328	0.848035	0.996709	1.39912	0.791124	0.574512	0.712004	0.799568	0.499282	0.709169	0.643052	0.627142	0.696348	0.64676	0.795468	0.819897	0.910841	0.647587	1.07106	0.581006
hsa-miR-188-5p	0.00187752	1.06676	0.986074	0.679896	0.85084	0.654279	0.903216	1.25871	0.856256	0.677009	0.434986	0.782337	0.800642	1.00369	0.746974	1.18867	1.60532	1.37652	1.4506	0.564534	0.345234	0.766547	0.6673	0.980753	0.92965	0.952985	1.40117	0.967697	1.1583	0.845702	1.23938	0.895354	0.995168	0.891531	0.991809	1.23671	0.720405	0.873006	0.811351	0.736953	0.821578	2.21907
hsa-miR-553	0.00012881	1.13593	0.947567	1.16228	1.52848	1.03103	1.04115	0.750122	1.01038	0.684443	0.796679	1.00818	1.42233	3.20746	0.67785	0.823598	0.831782	0.89558	1.28179	0.740609	1.05129	0.909921	0.931808	0.69345	0.585928	0.94265	0.880213	0.608471	0.982222	0.486671	0.728041	0.493622	0.945196	1.02843	1.00421	0.814487	1.04059	1.04409	0.82837	0.717536	0.978895	2.55836
hsa-miR-1197	0.00214124	0.720216	0.849131	0.883015	0.715801	0.731714	1.09283	0.719779	0.602113	0.678384	0.674031	0.870095	0.659659	0.399212	0.80705	0.690618	0.912584	0.929436	0.496431	1.21388	0.994658	0.847558	0.975897	0.803797	1.23451	1.16614	0.44935	0.955674	0.630061	0.873861	0.612498	0.619014	0.727235	0.699832	0.54851	0.521977	0.904514	0.685489	0.630453	0.813587	0.942894	0.521391
hsa-miR-103b	8.21103e-05	0.531303	1.03449	1.20616	0.474686	0.574458	0.740522	0.746147	0.891324	1.12139	0.67613	0.904205	0.800642	0.702281	0.708493	0.481344	0.860662	0.975229	0.781178	1.24046	0.829668	0.603078	0.529258	0.801129	0.79296	0.813587	0.998836	0.705357	1.42233	1.15992	0.910079	1.4586	0.91588	1.32991	1.04542	0.880987	1.03197	0.517647	0.505475	1.03347	0.996881	1.11363
hsa-miR-3137	0.00284933	1.59163	1.18764	1.25768	0.837127	1.10053	1.03026	1.49563	1.2437	1.13992	1.03327	1.38641	0.814814	1.33848	0.921562	0.868435	1.69148	0.978249	0.996709	0.644589	0.502622	0.847558	0.714382	0.830192	0.973905	0.543205	1.60532	1.30091	0.977641	0.554239	0.80705	1.05354	0.37715	1.02174	1.12139	1.00421	0.570547	1.04409	0.708994	0.805145	0.604901	1.9768
hsa-miR-3674	0.000828173	0.54851	0.919525	0.768472	0.770979	0.768677	0.513294	0.686175	0.920891	1.11231	0.734422	0.605369	0.820896	0.985264	0.844452	0.716904	0.560658	0.775518	0.908713	0.670985	0.669685	0.847558	0.695467	0.576071	0.616461	0.615229	0.745171	1.00274	1.31943	0.954309	0.799331	0.894737	0.68052	0.967243	0.953373	0.53467	0.837127	0.779262	0.885662	0.81087	0.618341	0.820433
hsa-miR-3912-3p	0.00301396	0.961771	0.64198	0.915048	0.853392	0.671799	0.824926	0.498812	1.00957	0.865108	0.877066	0.706594	0.73219	0.950416	0.92833	0.692558	0.635484	0.943077	0.528701	0.724426	0.79534	0.555482	0.60722	0.69345	0.685061	0.631081	0.704034	0.486671	0.83109	1.31667	0.704515	0.850168	0.957587	0.983293	0.753162	0.978895	0.660432	0.597902	0.611923	0.688101	0.826387	0.832774
hsa-miR-5691	0.00202565	0.936995	0.712474	0.707208	0.74115	0.524813	0.650491	0.613424	0.401542	0.504574	0.773161	0.678648	1.39348	1.04498	0.786611	0.888544	0.748559	0.628901	0.781178	0.670985	0.705695	0.556479	0.559538	0.549368	0.99356	0.730474	0.975222	0.610259	0.629255	0.668488	0.899186	0.794866	0.720405	0.595069	0.797138	0.760764	0.991402	0.685489	1.12536	0.55336	0.530381	0.946224
hsa-miR-6072	0.00445335	0.525508	0.64198	0.56284	0.776968	0.671202	0.78479	0.602113	0.766547	1.09155	0.554952	0.963792	0.83125	1.09826	0.54851	0.901359	0.825389	0.649125	0.824605	0.951015	0.617641	0.749581	0.695467	0.375142	0.743861	0.770671	0.881239	1.14137	0.993073	1.69155	1.13211	1.38181	0.630061	0.867574	1.28915	0.659332	0.84939	0.617447	0.975397	0.868472	0.6036	1.08791
hsa-miR-6755-3p	0.00307655	1.00562	0.857713	0.53211	2.16658	0.989746	0.597902	0.703298	0.56284	0.904205	2.07095	0.896265	1.84101	2.21274	0.668708	1.18764	0.9423	0.89558	0.781178	0.670985	0.649589	0.664261	0.746678	0.8953	0.543083	0.808595	0.551551	0.759953	0.894177	0.789573	0.548992	0.603983	0.678958	0.92913	0.966926	0.765613	1.25989	0.753467	0.991809	0.390761	0.761232	1.43824

## Sheet: Fig. 1C
	Pvalue	S1_01	S1_02	S1_03	S1_04	S1_05	S1_06	S1_07	S1_08	S1_09	S1_10	S1_11	S1_12	S1_13	S1_14	S1_15	S2_06	S2_07	S2_08	S2_09	S2_10	S2_12	S2_13	S2_14	S2_15	S2_16	S3_01	S3_02	S3_03	S3_04	S3_05	S3_06	S3_07	S3_08	S3_09	S3_10	S3_11	S3_12	S3_13	S3_14	S3_15	S3_16
Bal_Score	NA	B0	B0	B0	B1	B2	B0	B1	B2	B0	B2	B1	B0	B2	B2	B0	B0	B1	B1	B1	B1	B2	B2	B2	B0	B2	B0	B0	B0	B0	B0	B0	B0	B0	B1	B1	B2	B1	B1	B0	B0	B1
hsa-miR-181a-5p	0.000364684	2.42823	1.89458	1.85681	2.15162	1.722	1.93193	1.61941	1.26175	0.852934	0.658961	1.20339	0.800642	1.40283	2.02879	1.31655	0.919775	0.606759	0.587518	0.280844	1.33724	0.664261	0.938784	0.776755	1.02042	0.948994	1.66502	0.80638	0.682079	0.629255	1.25871	0.993749	0.595113	0.766547	1.10318	1.17691	0.600854	1.00957	0.957587	1.58197	1.77801	0.974063
hsa-miR-27b-5p	0.000738061	0.955372	0.908923	0.985264	1.14407	0.824681	0.88263	0.863845	1.11864	0.782784	0.665009	1.89304	0.823276	1.26734	0.988452	1.14619	2.23792	1.68283	2.32497	1.58494	0.982912	1.57321	0.674954	1.49782	2.19018	0.822097	0.906433	0.627142	1.07205	0.675885	0.908204	0.932788	2.17549	1.0868	1.89458	3.1409	0.659659	3.06444	1.07067	1.53311	0.836971	1.03414
hsa-miR-135a-3p	0.000373673	2.70522	2.44153	2.32497	1.758	2.39124	1.95445	2.21274	1.88715	1.9768	1.86054	1.20709	0.981047	2.07095	1.43177	1.70974	1.74253	1.76214	1.32837	1.28366	1.79917	0.72117	0.761579	0.942362	1.23451	0.894178	1.36797	1.84546	0.677009	1.0459	2.20648	0.812216	1.49563	1.00056	1.49782	1.35365	1.25162	1.48948	1.19565	0.894422	2.49445	1.24537
hsa-miR-106b-3p	0.000862466	1.38961	1.34582	1.18207	1.03242	1.14709	1.4329	1.09283	0.983062	0.701783	0.593128	1.21275	0.800642	0.873861	1.2562	0.93992	1.07773	0.852934	1.00864	0.958638	1.36901	0.847558	0.827259	0.841109	0.685061	1.0732	0.975222	1.10443	0.779436	0.926434	0.707619	0.884722	0.690618	0.623593	0.691563	1.00995	0.605369	0.480306	0.975397	0.881603	0.516477	0.713061
hsa-miR-133b	8.46734e-05	0.754708	0.589004	0.707619	0.89206	0.879524	0.980753	0.959281	0.702281	0.930908	0.719239	0.595574	1.49564	0.760997	0.615204	0.886943	0.827857	1.207	0.781178	0.880213	0.955033	1.63136	0.750122	0.8953	0.893447	0.965836	0.886943	0.920565	0.892355	2.04163	0.839064	1.92712	0.709805	1.06266	1.01688	0.844732	1.03491	1.12061	0.630453	2.39035	0.651145	2.05133
hsa-miR-1224-5p	0.000476673	4.58592	4.54664	4.29686	3.54099	4.18394	4.34736	4.32479	3.88893	1.80323	3.65688	3.15659	2.38612	4.15841	3.42189	4.24172	2.00866	2.72516	1.8722	0.893447	2.86504	0.996246	1.44162	1.40227	1.52541	1.33224	2.75869	2.89295	1.13669	0.37715	1.05091	0.811351	0.91588	0.598883	1.43177	0.966247	1.18499	0.891324	1.01688	1.10691	0.602565	0.786611
hsa-miR-500b-3p	0.000145077	0.802208	0.815091	0.500318	0.847627	0.551551	0.895054	0.686175	0.866839	0.871478	0.838052	0.766213	0.868991	0.972053	0.779815	1.02698	0.635484	0.680029	0.781178	1.18668	0.767538	1.11363	1.10011	1.19719	1.4776	1.0282	0.832774	0.525508	0.774037	1.12536	0.68701	1.60224	0.805399	1.61208	0.765168	0.946833	0.690802	1.46521	0.745317	1.71815	0.993749	1.53828
hsa-miR-3935	0.000608368	0.857257	0.768677	0.791608	0.829511	1.1711	0.827628	1.06538	0.921204	2.03561	0.593128	0.872575	0.929821	0.80638	0.702775	1.00948	1.21732	0.859279	1.7517	0.867305	1.45884	1.18867	0.990522	0.999658	1.54147	0.894178	1.06773	0.673689	1.98246	0.674031	1.07263	0.589428	1.86054	1.84546	1.16355	2.33501	1.55068	0.976772	0.988075	0.943446	0.814487	2.06354
hsa-miR-374c-3p	0.000825051	0.446238	0.431438	0.625489	0.629255	0.63345	0.390761	0.82837	0.647587	0.859121	0.593128	0.800776	1.07802	1.03197	0.634653	0.958998	0.459221	0.480825	0.528701	0.448499	0.457806	0.812117	0.349521	0.617447	0.615654	0.811116	0.844472	0.500318	0.802457	1.16546	0.79034	0.920565	0.595113	0.698412	0.544933	0.600854	0.468923	0.555482	0.672451	1.41698	0.7073	0.731015
hsa-miR-4521	0.000645787	0.671799	0.496431	0.670689	0.829511	0.79636	0.842329	0.686175	0.763372	0.699608	1.55299	0.83594	1.21582	0.913381	0.665705	1.09283	0.635484	0.89558	1.07437	0.807462	0.521684	1.66084	1.92712	0.495394	1.00274	0.68835	0.988075	0.790877	0.993073	0.834796	0.664029	0.83784	0.81756	1.58494	0.734625	1.04021	0.662276	0.948994	0.678182	0.811534	0.835437	0.825257
hsa-miR-2467-3p	0.000947138	2.17549	2.64086	2.20648	1.79917	2.00017	1.70974	2.08114	1.52541	1.11864	1.69723	0.648802	1.15799	1.54054	1.10008	1.63511	1.35758	1.18017	0.940314	0.984158	1.07558	0.82431	1.0459	0.85492	0.589428	1.88715	1.1231	1.76833	0.897154	0.490636	0.801674	0.729052	0.91588	0.744097	1.0459	0.875027	0.991402	0.626028	0.551551	1.10276	0.683604	0.864668
hsa-miR-6792-5p	0.000401364	2.43699	2.66063	2.2983	2.68589	2.2564	2.35198	2.32109	2.40047	0.728339	1.435	1.9689	1.59908	1.62305	2.44608	2.58816	1.88715	1.55068	1.78939	1.14894	1.69723	0.873006	1.43177	2.46392	1.15799	1.34127	1.23844	1.41567	1.01481	1.15725	2.00866	0.925662	1.26329	0.983293	1.70682	1.32991	2.07095	0.987316	1.25512	1.10443	1.15208	0.906746
hsa-miR-6819-5p	0.000597125	3.71341	3.77086	3.65334	3.38424	3.46088	3.71341	3.98088	3.75229	1.57101	2.71591	2.98939	1.54427	3.30827	3.20746	3.38424	2.05133	2.50421	1.90306	0.777226	3.88893	1.21275	1.80287	0.927259	0.898908	2.26331	2.2299	1.46975	0.90569	1.22696	0.979841	1.08342	2.67604	1.08198	1.33724	1.24866	0.654279	1.05969	1.21573	1.12597	1.00056	3.15659

## Sheet: Fig. 1D
	Pvalue	S1_01	S1_02	S1_03	S1_04	S1_05	S1_06	S1_07	S1_08	S1_09	S1_10	S1_11	S1_12	S1_13	S1_14	S1_15	S2_06	S2_07	S2_08	S2_09	S2_10	S2_12	S2_13	S2_14	S2_15	S2_16	S3_01	S3_02	S3_03	S3_04	S3_05	S3_06	S3_07	S3_08	S3_09	S3_10	S3_11	S3_12	S3_13	S3_14	S3_15	S3_16
NAS_3class	NA	S123	S123	S678	S45	S678	S123	S45	S45	S678	S45	S45	S123	S123	S123	S123	S123	S678	S678	S45	S45	S45	S45	S123	S123	S123	S678	S678	S45	S678	S678	S123	S45	S45	S123	S45	S45	S123	S678	S123	S45	S45
hsa-miR-296-5p	0.00247639	0.689033	0.850168	1.07067	0.871478	1.13593	0.933228	0.917663	1.01304	1.19073	1.26708	1.11438	0.998836	0.843881	0.947214	0.910841	1.06594	1.104	1.08493	1.06706	1.22363	0.780968	1.81168	1.15891	0.685061	0.810694	1.57321	1.03388	1.25302	1.11231	0.992753	2.44608	2.21907	1.74182	1.15635	0.952115	1.6877	2.17549	1.49242	1.0331	1.45642	1.19898
hsa-miR-92b-5p	0.00192963	5.14783	5.09448	4.92849	4.96179	5.02489	4.89745	5.21625	5.09448	5.31231	5.8124	4.79112	4.65437	5.25272	5.38644	5.38644	4.58592	3.4435	3.83095	4.51534	3.03194	3.30827	1.32818	2.93022	3.56511	4.03272	3.34538	0.612924	1.75182	1.23589	2.57762	1.39165	3.77086	0.717999	3.46088	1.53828	1.35548	0.940314	2.60254	2.74764	1.42045	1.0873
hsa-miR-629-3p	0.00188204	0.825441	0.986074	0.90569	1.12663	0.932788	1.01433	0.53944	0.765382	2.43699	1.03327	0.746147	0.587518	0.496958	0.548992	1.0873	0.616941	1.30814	0.837127	1.33996	1.07558	1.34499	0.950109	1.03855	1.07857	0.697851	1.50112	1.36248	2.8784	1.69155	1.67165	0.692335	1.00465	1.73807	0.714152	1.23671	1.30091	0.990831	1.35166	0.949335	0.942894	1.19719
hsa-miR-1226-3p	0.00299093	0.574841	0.683265	0.972652	1.21388	0.880619	1.03567	0.819897	0.7921	0.691831	1.26877	1.00518	0.846894	0.521752	0.684091	0.772259	1.05257	0.946833	1.26083	1.06706	0.97359	1.54054	0.958818	0.784427	1.27794	0.894178	0.960043	1.00139	1.21388	0.954309	2.46392	0.768082	1.79917	1.69148	0.296984	0.960043	1.77401	0.881603	1.12663	0.657247	0.735225	0.420495
hsa-miR-3156-3p	7.54459e-05	0.790877	0.679629	0.95674	0.829511	0.919984	1.1936	0.686175	0.941915	0.989308	0.616071	0.83594	0.846894	0.552138	0.687914	0.785412	0.779347	0.775518	0.781178	0.798411	0.620124	0.901464	1.24477	0.578993	0.590302	0.677009	0.85599	0.937392	1.01688	0.906433	0.880383	1.4624	0.974669	1.16546	0.654568	0.844732	0.921204	1.31386	0.685768	0.923128	0.748181	0.887925
hsa-miR-3162-3p	0.000885625	1.23267	1.13408	1.08974	1.30891	1.39445	1.2562	1.21016	1.15547	1.80323	1.13116	1.9768	1.55299	1.14517	0.914303	1.27875	1.24313	1.16384	1.19073	0.817015	1.36077	1.77575	2.22054	1.63856	1.04504	1.46838	2.09288	3.47678	2.40927	1.19829	1.07106	2.82725	1.71815	5.61785	1.30485	1.75548	1.80287	2.45614	2.69613	2.12057	2.08672	2.10071
hsa-miR-3681-3p	0.00210769	0.731015	0.900258	0.867052	1.04686	0.898706	0.666366	0.588612	0.722713	0.901122	0.705357	0.912709	0.800642	0.936577	0.442175	0.69972	1.26548	0.784427	0.340006	0.736537	0.73295	1.26407	1.6443	0.8953	0.428277	0.326378	0.880619	0.987689	1.56222	1.62594	0.713061	1.60224	1.03414	0.937392	0.812455	1.09949	1.0623	1.03104	0.490636	0.745171	0.942894	0.617834
hsa-miR-1268b	0.00246615	4.81781	4.98625	4.71781	4.79112	4.79112	4.85854	4.92849	5.14783	4.54664	4.68494	4.40798	4.62214	4.65437	4.85854	4.81781	6.94737	6.70306	6.82779	5.53856	4.51534	4.92849	3.98088	5.60187	4.65437	3.36263	6.22817	1.88226	0.916334	2.09288	4.79112	3.59192	4.81781	1.04301	5.6871	3.30827	0.817299	3.47678	1.96056	4.48046	3.07573	2.74764
hsa-miR-4750-3p	0.000881262	1.27268	0.845323	1.67923	0.851055	1.24132	0.910591	1.4329	0.808595	2.72516	2.11443	2.23792	2.17549	1.29932	1.50925	1.37193	1.62885	1.45059	1.17226	2.57762	1.65756	2.15162	1.54846	1.62885	1.38039	0.858708	2.48312	4.34736	4.71781	2.34237	1.89177	5.63384	3.30827	6.63967	1.09155	3.19693	4.96179	3.68533	3.6952	5.97882	1.38961	1.79917
hsa-miR-4758-3p	0.00104026	0.570119	1.06421	0.946428	0.849131	0.830444	1.19259	1.0372	0.994244	1.37728	0.780105	1.04877	1.42869	0.782784	0.668302	0.966926	0.809015	1.207	1.32837	0.796679	1.29622	2.27195	1.88226	1.18716	1.06897	1.33224	2.08114	1.6408	2.15162	0.911318	1.17038	1.37193	1.58494	2.1296	0.927708	1.10102	3.9368	1.16794	1.16355	1.21785	1.35758	0.981793
hsa-miR-6511b-3p	0.000344099	1.05928	1.34747	0.685072	1.17815	1.19851	1.07085	1.26407	0.921928	1.85107	0.834339	1.53311	1.14894	0.633225	1.05003	1.03704	1.17448	1.19259	1.03704	0.839603	1.31826	1.91668	2.48312	0.939101	1.69148	1.23759	1.96366	4.18394	3.75229	1.40117	2.07701	2.94207	1.90274	4.58592	0.825766	1.28003	2.50421	1.0032	2.32497	1.98246	1.02562	1.4624
hsa-miR-6775-5p	0.0022766	6.27036	6.11308	6.00079	6.19328	5.53856	6.15514	6.00079	6.49729	5.92306	5.12112	4.98625	5.77956	5.56516	5.92306	5.8124	4.80447	5.06704	5.02489	4.26542	5.14783	3.01799	2.05133	4.15841	4.10541	5.14783	4.81781	3.54099	4.42911	4.29686	4.18394	3.27165	4.42911	0.950416	4.65437	3.28827	2.65255	2.69082	4.20875	3.78429	4.34736	4.54664
hsa-miR-6797-3p	0.00257889	1.14894	1.39276	1.11788	1.38181	1.51874	1.16898	1.01722	1.13204	1.25429	1.27125	0.946833	0.899395	0.985602	1.40995	1.24866	1.00562	1.14886	0.968686	1.79392	1.76581	1.07592	3.1409	1.28554	1.10102	1.46838	1.49242	0.87372	4.10541	1.77749	0.98887	3.54099	2.73486	3.38424	1.14804	2.2299	1.35548	2.08672	0.851323	1.1533	1.10053	0.599453
hsa-miR-6822-5p	0.0021089	1.19719	0.64198	0.858708	0.990831	0.607671	0.48233	1.09575	1.27467	0.570627	1.24046	0.83594	0.38091	0.697851	0.672146	0.639509	0.779347	0.637222	0.98469	1.50619	0.481837	1.50112	0.695467	0.69345	0.752646	0.643541	0.650786	0.668117	0.704982	0.824529	0.859635	0.74573	0.846256	0.814161	0.487738	0.781557	0.842143	0.452331	0.573374	0.650491	0.672146	0.660722

## Sheet: Fig. 1E
	Foldch	Pvalue	S1_01	S1_02	S1_03	S1_04	S1_05	S1_06	S1_07	S1_08	S1_09	S1_10	S1_11	S1_12	S1_13	S1_14	S1_15	S2_06	S2_07	S2_08	S2_09	S2_10	S2_12	S2_13	S2_14	S2_15	S2_16	S3_01	S3_02	S3_03	S3_04	S3_05	S3_06	S3_07	S3_08	S3_09	S3_10	S3_11	S3_12	S3_13	S3_14	S3_15	S3_16
NN4F2	NA	NA	N	N	N	N	N	N	Y	N	N	Y	N	N	Y	Y	N	N	N	N	Y	Y	Y	Y	Y	N	Y	N	N	N	N	N	N	N	N	Y	N	Y	Y	Y	N	N	N
hsa-let-7c-5p	-0.908001	0.0471025	6.38416	5.41937	5.65817	4.89745	4.65437	4.51534	4.54664	3.86081	2.6055	2.70522	2.6055	3.67664	3.8053	3.77086	3.46088	1.32054	1.86446	0.852315	0.881603	2.67604	1.1297	1.54846	1.22798	1.07857	0.866534	1.722	0.829185	1.08198	1.89458	1.32695	1.39423	1.07538	0.853694	1.24477	1.06732	0.991402	0.621135	1.21573	1.94097	1.84101	0.892355
hsa-miR-16-5p	-0.884417	0.0468313	5.31231	3.78429	4.98625	4.48046	4.10541	4.58592	4.3862	2.30721	3.619	2.98939	5.35208	4.58592	4.26542	2.30721	2.94207	1.66762	3.40067	1.01985	2.18526	4.65437	1.79392	2.72137	1.60532	0.928674	3.9368	5.88657	5.53856	1.8722	0.954309	1.78939	2.22787	3.86081	2.00601	3.38424	2.27195	0.969102	2.57762	4.81781	1.79917	1.53311	1.02746
hsa-miR-26a-5p	-0.799106	0.0346115	5.06704	4.62214	5.02489	4.24172	3.86081	3.73271	3.47678	2.45614	1.54742	1.3626	3.86081	2.21274	3.4435	2.95435	2.61874	0.779347	0.938539	0.602565	0.881239	2.33501	1.13448	1.10011	0.631081	0.743325	0.894178	3.28827	0.700641	1.23759	1.02267	0.583392	1.23022	1.07106	1.49563	1.01257	1.16962	0.587518	1.11296	1.04732	0.770979	1.46975	1.02479
hsa-miR-16-2-3p	1.38074	0.0361097	1.52367	1.6877	1.77749	2.31721	2.64086	2.12057	1.83281	1.6408	3.33082	3.9368	2.54924	4.79112	1.96366	0.987316	1.675	2.08114	1.70974	2.19848	2.45614	3.34538	4.98625	6.19328	4.79112	4.3862	4.54664	1.9689	5.41937	7.22517	4.48046	6.31184	6.57394	3.38424	7.64531	2.17549	5.6871	5.85185	7.33713	2.55836	5.92306	6.9886	3.91318
hsa-miR-23b-3p	-0.805832	0.0284476	4.40798	4.48046	4.79112	4.20875	3.91318	4.18394	3.00606	2.08114	0.655143	0.993749	3.47678	2.74764	2.97082	3.17147	2.47886	1.06056	1.22555	0.886173	1.15891	3.10488	0.713061	1.16172	1.48265	1.14407	0.800776	2.92038	0.893186	0.975229	0.55336	1.09155	0.74642	1.49242	0.599453	1.93635	1.5311	0.594379	2.55836	0.859635	0.629255	1.29932	0.703769
hsa-miR-324-3p	0.925309	0.0379181	1.59908	1.758	1.59385	1.36248	1.48948	1.66502	1.88226	1.77749	1.74466	2.5674	2.22525	2.40813	0.864869	0.938143	2.15504	4.26542	4.03272	3.77086	1.63856	2.30721	4.51534	4.4288	3.4435	2.54924	3.83095	3.15659	1.05926	5.46099	2.50421	1.18017	3.07699	3.00606	4.92651	3.47678	3.8053	1.73807	1.79392	0.819063	2.73486	3.2226	0.877301
hsa-miR-1224-5p	-0.92412	0.0327763	4.58592	4.54664	4.29686	3.54099	4.18394	4.34736	4.32479	3.88893	1.80323	3.65688	3.15659	2.38612	4.15841	3.42189	4.24172	2.00866	2.72516	1.8722	0.893447	2.86504	0.996246	1.44162	1.40227	1.52541	1.33224	2.75869	2.89295	1.13669	0.37715	1.05091	0.811351	0.91588	0.598883	1.43177	0.966247	1.18499	0.891324	1.01688	1.10691	0.602565	0.786611
hsa-miR-320b	0.881996	0.0465651	3.83095	4.26542	4.48046	5.38644	5.21625	4.79112	5.09448	5.12112	4.32479	4.79112	4.08143	4.96179	5.31231	4.53099	4.44932	6.70306	6.76802	4.89745	7.68728	7.11102	7.73554	7.50353	6.90824	8.10378	6.82779	7.06863	1.36402	7.46472	6.41617	6.22817	5.88657	7.64531	5.09448	6.07879	4.40798	5.5076	6.15514	7.18423	5.60187	5.35208	5.09448
hsa-miR-1266-5p	0.907945	0.030665	1.48759	1.96211	1.52682	1.05003	2.13264	1.42045	1.8722	1.23844	0.998836	2.85268	2.71591	2.06407	0.844098	1.00777	1.1206	1.18207	1.45059	1.58494	1.11593	1.51874	2.54924	2.22054	2.86504	1.74466	3.40067	1.62885	1.29757	4.85854	1.37881	4.29686	5.09448	2.85268	3.54099	1.65756	1.62305	2.22054	2.94207	2.56622	4.18394	2.78981	3.6952
hsa-miR-3180-3p	-0.719985	0.013151	3.40067	3.38424	2.21907	3.03194	2.94207	3.51851	2.68589	3.04773	2.94221	3.30827	1.89304	2.12057	2.58816	2.90604	2.90604	1.0252	2.10705	1.05704	0.92913	3.7043	0.756934	0.993749	1.2348	0.836246	0.799994	2.05133	0.544933	1.05872	1.13054	1.2348	0.750122	1.04732	0.983293	1.8159	1.11363	1.20527	0.960043	3.78429	1.27875	1.47756	1.83358
hsa-miR-4459	-0.809036	0.0149911	3.8053	3.86081	3.77086	3.73271	3.78429	3.65334	3.86081	3.91318	3.76158	3.83095	3.34538	2.61874	3.83095	3.78429	3.65334	5.21625	5.28558	4.20875	4.3862	4.12718	1.12737	2.72137	4.12718	4.12718	2.75869	4.85854	3.2065	2.89295	4.80447	3.12359	1.23174	3.9594	2.59777	4.10541	3.619	3.34538	3.25892	3.07573	2.07095	3.33082	3.38424
hsa-miR-4721	-0.807891	0.00138628	3.49467	3.00606	2.69613	2.37639	2.90604	2.81727	2.72516	2.80669	1.93635	3.04773	1.92249	0.770276	2.09288	2.50421	2.57762	2.5363	2.31721	2.39585	1.1496	0.959281	1.16355	0.758612	1.07805	1.04504	1.5424	2.07701	0.460604	1.09375	0.867574	0.819682	0.540187	1.98899	0.396581	1.56222	1.21863	1.15208	0.976368	1.51874	0.982469	2.57762	1.05833
hsa-miR-1273g-3p	1.10241	0.0290857	5.18096	5.8124	5.28558	5.18096	5.09448	6.07879	4.89745	4.48046	3.71341	3.49467	5.14783	4.3862	5.18096	5.25272	5.46099	5.8124	5.14783	6.60692	7.27352	5.6871	7.60015	7.41883	7.14217	8.00449	6.63967	5.28558	0.960043	4.98625	8.32908	6.49729	5.21625	5.35208	6.49729	8.39058	4.15841	3.28827	7.64531	6.4627	8.92135	6.27036	6.41617
hsa-miR-6126	0.997104	0.0407453	3.36263	3.8053	4.05423	4.54664	4.42911	4.26542	4.10541	3.73271	3.65334	4.65437	4.7553	4.40798	4.18394	3.63767	3.98088	5.38644	5.8124	5.60187	2.75869	7.27352	7.46472	6.57394	6.63967	6.60692	6.86996	6.38416	1.06732	4.54664	5.5076	6.38416	6.07879	7.06863	3.98088	6.9886	4.44932	5.21664	2.44608	6.86996	3.65334	3.03194	6.11308
hsa-miR-6775-5p	-0.93095	0.0388063	6.27036	6.11308	6.00079	6.19328	5.53856	6.15514	6.00079	6.49729	5.92306	5.12112	4.98625	5.77956	5.56516	5.92306	5.8124	4.80447	5.06704	5.02489	4.26542	5.14783	3.01799	2.05133	4.15841	4.10541	5.14783	4.81781	3.54099	4.42911	4.29686	4.18394	3.27165	4.42911	0.950416	4.65437	3.28827	2.65255	2.69082	4.20875	3.78429	4.34736	4.54664
hsa-miR-6782-5p	-0.894855	0.021525	4.7553	4.44932	3.9594	4.44932	4.58592	4.44932	4.29686	4.05423	3.9594	3.86081	2.34237	3.4435	3.88893	4.03272	4.10541	2.22525	2.95574	1.9176	1.17607	3.86081	2.21274	1.25162	1.93193	1.73337	1.31667	1.75182	3.33082	0.829185	3.59192	2.27195	2.57762	2.19848	1.44503	2.52379	1.59669	1.15277	4.31082	2.20648	2.08672	0.980046	0.716515
hsa-miR-6821-5p	-0.891569	0.0326347	7.64531	7.86685	7.93016	7.38251	7.86685	7.86685	7.93016	7.46472	6.9886	7.46472	7.41883	6.90824	7.68728	7.80614	7.60015	5.6871	5.95686	5.25272	4.85854	6.27036	3.91318	4.79112	5.14783	5.1078	5.38596	5.60187	7.06863	5.88657	5.60187	6.15514	6.11308	6.27036	3.75229	5.56516	5.38644	5.6871	5.53856	5.63384	4.34736	5.77956	6.4627
hsa-miR-6848-5p	-1.3339	0.0210362	5.95686	5.38644	4.96179	5.77956	5.25272	5.38644	5.35208	6.31184	5.88657	5.21625	3.6952	5.60187	4.96179	5.6871	5.28558	2.37157	3.12359	2.90604	0.988452	4.15841	0.727734	1.37881	2.00167	2.68589	2.41864	2.95435	0.799814	2.12533	3.33082	3.00606	1.37577	1.52189	0.756624	3.07573	1.31943	2.22054	4.20875	3.04773	1.19565	2.89295	2.8784
hsa-miR-6879-5p	-0.701093	0.00514027	2.89295	3.07573	2.85268	2.6055	2.43261	3.2226	2.76814	2.82725	3.00606	2.76814	2.33501	2.45614	2.92038	2.98939	2.86504	1.98246	2.09288	2.15847	3.619	2.4746	0.918872	1.00421	1.82086	2.76814	2.03385	1.9068	1.90274	2.11443	3.54099	2.2884	1.44905	1.2562	2.00601	2.50421	2.07701	3.24248	4.44932	3.54099	1.32991	2.17549	2.75869
hsa-miR-7845-5p	-0.874614	0.00382249	3.17147	3.56511	3.4435	2.97082	3.42189	3.34538	3.65334	2.8784	3.49467	3.21503	3.17147	1.25429	3.01799	3.51851	3.12359	2.01893	1.82528	1.90306	1.51472	2.106	0.847558	1.00226	2.19848	1.77749	0.707619	1.54054	1.52869	1.29488	0.830668	1.00777	1.16898	1.08943	0.663381	1.62305	2.30721	0.73364	2.09288	1.61208	1.03104	2.41864	0.846772
hsa-miR-7847-3p	-0.730391	0.00826231	2.78981	3.25892	3.04773	2.43699	3.00606	3.15659	3.01799	2.86504	2.10071	2.19848	1.74817	1.47522	2.82725	2.80669	2.51472	3.07573	2.45614	2.95435	1.72551	2.05741	1.13054	1.88715	2.59777	2.03561	1.77401	2.70522	1.21582	0.926434	2.38121	1.13211	1.10907	0.85843	0.680161	1.10318	1.71815	0.801923	0.789027	1.07633	0.408346	1.08921	1.01304

## Sheet: Fig. S2A
	Foldch	Pvalue	S1_01	S1_02	S1_03	S1_04	S1_05	S1_06	S1_07	S1_08	S1_09	S1_10	S1_11	S1_12	S1_13	S1_14	S1_15	S2_06	S2_07	S2_08	S2_09	S2_10	S2_12	S2_13	S2_14	S2_15	S2_16	S3_01	S3_02	S3_03	S3_04	S3_05	S3_06	S3_07	S3_08	S3_09	S3_10	S3_11	S3_12	S3_13	S3_14	S3_15	S3_16
NASH	NA	NA	NoNASH	NoNASH	NoNASH	NASH	NASH	NoNASH	NASH	NASH	NoNASH	NASH	NASH	NoNASH	NASH	NASH	NoNASH	NoNASH	NASH	NASH	NASH	NASH	NASH	NASH	NASH	NoNASH	NASH	NoNASH	NoNASH	NoNASH	NoNASH	NoNASH	NoNASH	NoNASH	NoNASH	NASH	NASH	NASH	NASH	NASH	NoNASH	NoNASH	NASH
hsa-let-7c-5p	1.49686	0.00348051	6.38416	5.41937	5.65817	4.89745	4.65437	4.51534	4.54664	3.86081	2.6055	2.70522	2.6055	3.67664	3.8053	3.77086	3.46088	1.32054	1.86446	0.852315	0.881603	2.67604	1.1297	1.54846	1.22798	1.07857	0.866534	1.722	0.829185	1.08198	1.89458	1.32695	1.39423	1.07538	0.853694	1.24477	1.06732	0.991402	0.621135	1.21573	1.94097	1.84101	0.892355
hsa-miR-16-5p	1.21526	0.00801365	5.31231	3.78429	4.98625	4.48046	4.10541	4.58592	4.3862	2.30721	3.619	2.98939	5.35208	4.58592	4.26542	2.30721	2.94207	1.66762	3.40067	1.01985	2.18526	4.65437	1.79392	2.72137	1.60532	0.928674	3.9368	5.88657	5.53856	1.8722	0.954309	1.78939	2.22787	3.86081	2.00601	3.38424	2.27195	0.969102	2.57762	4.81781	1.79917	1.53311	1.02746
hsa-miR-24-3p	1.46604	0.00171366	4.65437	4.3862	4.81781	4.42911	4.24172	4.42911	3.73271	2.73486	3.09217	1.80963	4.85854	4.20875	3.91318	3.09217	2.78981	2.46392	2.85268	0.994244	0.483826	4.20875	0.761854	2.42823	0.453651	0.923314	0.730474	4.96179	0.98603	1.47513	0.631626	1.13211	1.23355	4.26542	0.779089	2.94207	2.08114	1.49242	1.52367	0.775159	0.834339	1.44299	0.728786
hsa-miR-26a-5p	1.38334	0.00191298	5.06704	4.62214	5.02489	4.24172	3.86081	3.73271	3.47678	2.45614	1.54742	1.3626	3.86081	2.21274	3.4435	2.95435	2.61874	0.779347	0.938539	0.602565	0.881239	2.33501	1.13448	1.10011	0.631081	0.743325	0.894178	3.28827	0.700641	1.23759	1.02267	0.583392	1.23022	1.07106	1.49563	1.01257	1.16962	0.587518	1.11296	1.04732	0.770979	1.46975	1.02479
hsa-miR-23b-3p	1.35184	0.00121985	4.40798	4.48046	4.79112	4.20875	3.91318	4.18394	3.00606	2.08114	0.655143	0.993749	3.47678	2.74764	2.97082	3.17147	2.47886	1.06056	1.22555	0.886173	1.15891	3.10488	0.713061	1.16172	1.48265	1.14407	0.800776	2.92038	0.893186	0.975229	0.55336	1.09155	0.74642	1.49242	0.599453	1.93635	1.5311	0.594379	2.55836	0.859635	0.629255	1.29932	0.703769
hsa-miR-455-3p	-2.02014	0.00306069	2.69613	3.4435	3.91318	2.66063	4.15841	2.89295	2.89295	1.63511	3.98088	5.41937	5.60187	5.85185	3.6952	3.98088	3.30827	4.89745	3.6952	4.32479	7.50353	4.00771	7.06863	6.60692	6.22817	3.9368	5.06704	1.33724	6.15514	9.16805	4.92849	7.38251	8.78798	6.82779	9.61708	3.9368	10.2561	8.00449	8.63469	6.41617	6.82779	8.54409	7.18423
hsa-miR-619-5p	-2.03677	0.00250497	3.47678	3.47678	3.42189	4.29686	2.89295	2.69613	4.65437	5.92306	4.51534	4.56628	5.18096	5.06704	5.65817	5.60187	5.92306	8.39058	7.50353	9.61708	9.27734	7.18423	10.2561	8.54409	8.99312	10.0074	7.73554	7.68728	6.07879	4.32479	9.61708	7.93016	7.60015	6.57394	6.52501	10.2561	7.73554	6.49729	9.36309	8.63469	10.0074	8.63469	8.26193
hsa-miR-1224-5p	1.47322	0.000386528	4.58592	4.54664	4.29686	3.54099	4.18394	4.34736	4.32479	3.88893	1.80323	3.65688	3.15659	2.38612	4.15841	3.42189	4.24172	2.00866	2.72516	1.8722	0.893447	2.86504	0.996246	1.44162	1.40227	1.52541	1.33224	2.75869	2.89295	1.13669	0.37715	1.05091	0.811351	0.91588	0.598883	1.43177	0.966247	1.18499	0.891324	1.01688	1.10691	0.602565	0.786611
hsa-miR-744-5p	1.36091	0.00434871	4.92849	4.18394	4.20875	4.32479	4.05423	4.24172	3.6952	4.81781	4.12718	3.73271	2.77788	3.75229	4.03272	4.40798	4.65437	0.846256	1.41117	0.746678	0.531171	2.43699	1.17283	0.891111	0.786369	0.781406	3.12359	1.69148	0.938784	0.862749	0.729889	2.1296	0.919775	1.03347	0.861178	1.21275	0.853243	0.651145	0.863803	0.903216	0.927708	1.41484	0.855153
hsa-miR-4330	-1.80478	0.000538819	1.6877	1.77749	2.06354	2.50421	3.1409	1.98899	1.58494	1.6473	4.42911	4.05423	3.4435	4.81781	0.879981	0.762713	0.967697	1.93635	1.00818	1.93635	1.63511	2.70522	4.65437	4.96179	4.92849	3.4435	4.12718	2.02879	1.17867	5.21625	6.57394	2.55836	3.9368	2.84094	2.40047	3.86081	5.02489	4.29686	8.78798	4.08143	3.83095	3.34538	7.14217
hsa-miR-3621	1.21498	0.00769443	5.35208	5.28558	5.06704	5.09448	5.12112	5.12112	5.02489	5.35208	5.25272	4.96179	4.68494	5.21625	4.81781	5.31231	5.31231	2.93022	3.67664	2.98939	0.974328	4.7553	3.73289	4.48046	1.9768	5.14783	6.27036	2.58816	2.35198	1.42432	3.6952	5.28558	1.16105	2.64086	1.01576	3.49467	1.675	2.89295	2.0143	4.05423	1.35166	2.90604	4.3862
hsa-miR-4635	-1.6288	0.00163255	1.37728	2.07095	2.21274	2.27962	3.07573	1.59908	1.94097	1.50619	3.51851	3.56511	3.46088	4.85854	1.56756	1.36077	0.949839	1.02562	1.27875	1.98899	5.63384	3.12359	2.27962	5.35208	4.85854	3.06444	4.33607	2.01384	2.25151	5.73821	5.56516	3.07573	3.03194	3.24248	5.53856	3.00606	5.56516	4.26542	8.47105	4.44932	2.71591	5.65817	6.35076
hsa-miR-4706	-1.31347	0.00274942	3.65334	3.30827	2.6293	3.25892	3.36263	3.64067	3.46088	3.47678	4.29686	4.10541	2.82226	3.07573	3.24248	4.18394	3.42189	3.4435	3.46088	3.49467	5.21625	3.83095	5.53856	6.90824	6.38416	6.35076	5.5076	3.83095	1.5353	1.8159	6.82779	4.92849	3.71341	2.68589	5.8124	5.60187	5.73821	3.71341	6.9886	5.41937	7.14217	6.03996	6.27036
hsa-miR-5189-3p	-1.97049	0.00952663	4.18394	5.60187	6.41617	5.95686	6.72668	4.96179	5.31231	4.79112	7.80614	8.19422	8.32908	8.71702	2.19848	1.74817	0.899957	7.73554	6.15514	8.54409	9.16805	7.86685	9.61708	10.2561	10.0074	8.99312	9.16805	8.00449	10.6709	10.6709	10.0074	7.55094	9.61708	8.95724	10.6709	9.48167	9.61708	8.99312	10.6709	8.99312	9.48167	9.27734	10.6709
hsa-miR-6716-5p	1.45316	0.000333979	3.6952	4.40798	4.15841	3.88893	4.08143	3.98088	4.15841	3.78429	2.37157	3.51851	3.40067	1.6473	4.08143	4.3862	4.15841	3.64067	4.10541	2.08114	1.06706	5.21625	1.04021	1.93635	1.35898	1.23451	0.809243	4.26542	4.20875	2.32497	0.73939	1.38389	2.04709	4.18394	1.06194	2.89295	1.17691	1.9068	0.517647	2.08114	1.50925	1.23236	2.24424
hsa-miR-6716-3p	-1.9601	0.00148588	1.35758	1.65756	1.73807	1.19565	2.20648	0.999955	1.36797	0.825766	2.19009	4.03272	3.88893	2.85268	0.938539	1.04301	0.91359	2.32999	0.846772	2.00866	3.91318	2.75869	5.92306	3.42189	4.24172	2.35198	1.34953	1.93193	1.54742	7.41883	2.48312	1.70427	6.31184	5.41937	7.41883	2.2983	8.78798	5.53856	6.03996	2.36163	0.933601	3.9368	5.12112
hsa-miR-6511b-5p	-1.66937	0.00359996	2.45614	2.24424	2.42823	2.32497	2.35198	2.38121	2.30721	2.19009	4.92849	3.91318	2.58289	4.29686	2.06354	3.71341	2.65659	1.8722	2.2983	3.36263	6.03996	3.40067	5.61785	6.15514	4.68494	3.77758	5.58351	2.44608	6.22817	3.83095	7.40067	5.88657	4.92849	2.08114	6.38416	5.09448	5.60187	5.60187	7.68728	6.38416	8.63469	6.90824	6.70306
hsa-miR-6732-5p	-1.46504	0.00202948	5.21625	5.46099	5.53856	6.00079	5.95686	5.60187	5.92306	6.27036	7.33713	7.18423	7.33713	7.86685	6.35076	6.86996	6.38416	8.78798	8.26193	8.92135	9.84363	7.46472	9.27734	9.36309	9.16805	8.71702	7.93016	7.80614	9.84363	8.00449	9.84363	9.16805	9.08056	7.33713	10.0074	9.08056	9.84363	9.36309	9.84363	9.36309	9.84363	9.61708	9.84363
hsa-miR-6779-5p	1.38934	0.00887056	6.9886	6.94737	6.86996	6.63967	6.49729	6.52501	6.94737	7.18423	5.95686	5.60187	5.6871	6.00079	6.86996	6.76802	7.18423	3.71341	3.38424	2.6293	2.11443	3.75229	2.64086	4.92849	2.98939	2.97082	4.10541	2.66063	3.40067	3.20746	3.8053	4.40798	2.22787	3.1864	2.75869	3.10488	1.99384	3.91318	4.65437	3.4435	3.10488	3.27165	3.46088
hsa-miR-6877-3p	-1.44389	0.00989648	1.52869	1.44299	1.40415	1.56222	1.40995	1.0868	1.89177	3.56511	1.52367	0.768082	1.17949	1.04094	2.40813	1.7284	3.1409	4.05423	3.65334	5.65817	3.49467	2.8784	6.31184	4.85854	5.8124	6.4627	5.25272	3.9594	1.0623	3.8053	6.35076	3.24248	1.28298	2.66063	0.761232	6.70306	2.17549	1.26329	5.28558	3.65334	6.4627	2.55836	2.93022
hsa-miR-7641	1.49829	0.00557585	4.96179	5.14783	4.58592	4.71781	4.71781	5.02489	4.40798	4.18394	1.92249	0.879524	2.52379	3.10688	4.34736	4.09342	4.51534	0.57398	0.921928	0.495394	0.490636	1.56222	1.07592	0.63345	0.666026	0.685061	0.845323	0.899455	1.03388	0.993073	0.619094	1.02843	0.6911	1.08943	0.744097	0.981047	0.747529	0.758288	0.411095	0.6434	1.44905	0.703298	0.862435
hsa-miR-4433b-3p	1.29369	0.00230182	4.89745	5.25272	5.12112	4.98625	4.96179	5.35208	5.18096	5.18096	4.44932	4.81781	4.29686	4.54664	4.58592	5.12112	4.79112	5.12112	6.27036	4.44932	0.951924	6.38416	3.59192	3.73271	4.32479	4.0071	2.42823	5.21625	6.00079	3.77086	3.78429	4.32479	2.38121	5.53856	1.11363	4.98625	2.66063	3.13949	1.13992	3.38424	1.4851	1.94097	2.6194
hsa-miR-8075	-2.37621	0.000616388	2.8784	3.67664	4.18394	4.40798	4.62214	3.88893	3.75229	4.34736	7.22517	6.70306	6.19328	7.80614	5.12112	6.19328	4.92849	5.31231	4.29686	6.00079	8.54409	6.94737	8.92135	9.48167	8.47105	8.39058	8.39058	5.92306	8.54409	7.33713	10.6709	8.99312	7.50353	4.96179	9.84363	9.27734	9.08056	8.54409	10.2561	10.0074	10.6709	10.2561	10.0074

## Sheet: Fig. S2B
	Foldch	Pvalue	S1_01	S1_02	S1_03	S1_04	S1_05	S1_06	S1_07	S1_08	S1_09	S1_10	S1_11	S1_12	S1_13	S1_14	S1_15	S2_06	S2_07	S2_08	S2_09	S2_10	S2_12	S2_13	S2_14	S2_15	S2_16	S3_01	S3_02	S3_03	S3_04	S3_05	S3_06	S3_07	S3_08	S3_09	S3_10	S3_11	S3_12	S3_13	S3_14	S3_15	S3_16
NAS	NA	NA	NAS4DN	NAS4DN	NAS4UP	NAS4UP	NAS4UP	NAS4UP	NAS4UP	NAS4UP	NAS4UP	NAS4UP	NAS4DN	NAS4DN	NAS4UP	NAS4UP	NAS4DN	NAS4UP	NAS4UP	NAS4UP	NAS4UP	NAS4UP	NAS4UP	NAS4UP	NAS4UP	NAS4DN	NAS4UP	NAS4DN	NAS4DN	NAS4DN	NAS4DN	NAS4UP	NAS4UP	NAS4UP	NAS4DN	NAS4UP	NAS4DN	NAS4UP	NAS4UP	NAS4UP	NAS4DN	NAS4DN	NAS4DN
hsa-miR-145-5p	-1.22119	0.006401	4.54664	4.7553	4.26542	3.42189	3.2226	3.1409	2.54924	2.05741	0.731958	1.80963	2.82226	1.28366	1.9768	4.05423	2.40813	0.702553	1.03309	0.991809	0.782337	0.652607	0.874703	1.38808	0.841513	1.20186	2.43699	0.853243	0.684091	2.19848	0.63824	0.72419	0.76589	0.568435	0.983293	0.688206	0.637222	0.79393	2.27962	0.975397	1.49563	0.893186	0.835219
hsa-miR-320a	1.30179	0.00686968	3.98088	4.20875	4.62214	5.6871	5.31231	4.98625	4.96179	5.21625	5.06704	4.98625	4.00771	4.71781	5.14783	4.79112	4.58592	6.9886	7.11102	4.98625	7.80614	7.33713	7.93016	7.11102	7.33713	9.16805	7.55094	7.22517	1.48002	7.50353	6.90824	5.8124	6.45872	7.93016	5.28558	6.4627	4.71781	5.88657	5.8124	7.06863	4.92849	4.71781	5.5076
hsa-miR-320b	1.19917	0.00916557	3.83095	4.26542	4.48046	5.38644	5.21625	4.79112	5.09448	5.12112	4.32479	4.79112	4.08143	4.96179	5.31231	4.53099	4.44932	6.70306	6.76802	4.89745	7.68728	7.11102	7.73554	7.50353	6.90824	8.10378	6.82779	7.06863	1.36402	7.46472	6.41617	6.22817	5.88657	7.64531	5.09448	6.07879	4.40798	5.5076	6.15514	7.18423	5.60187	5.35208	5.09448
hsa-miR-1910-5p	1.58999	0.000150922	1.63136	1.82861	2.2299	1.77401	1.758	1.58197	2.48312	2.68589	2.86504	2.2983	1.90274	1.58494	2.4746	2.25729	2.72516	6.57394	4.89745	6.27036	5.95686	1.93193	4.29686	1.94097	6.49729	5.35208	4.00771	5.12112	1.36658	3.28827	3.49467	2.86504	4.2822	5.38644	3.51851	4.89745	3.25892	0.958253	2.95435	2.35198	4.12718	3.24248	1.59669
hsa-miR-4440	1.63921	0.00396462	2.90604	3.24248	3.27165	4.18394	3.10488	2.90604	5.41937	6.41617	3.86081	3.07573	5.5076	3.88893	5.41937	5.14783	5.88657	9.61708	8.86275	9.48167	8.78798	4.79112	8.00449	6.38416	7.55094	7.60015	6.19328	8.54409	6.31184	5.38644	6.76802	8.26193	7.73554	7.50353	6.4627	7.06863	7.33713	5.02489	6.76802	5.21625	8.19422	5.8124	3.9368
hsa-miR-4484	1.2885	0.00755047	5.38644	6.38416	7.06863	6.86996	6.03996	6.94737	6.19328	6.60692	5.60187	6.00079	7.60015	5.25272	6.22817	4.68494	6.27036	9.08056	9.48167	8.99312	6.60692	9.36309	8.63469	10.0074	8.00449	9.36309	8.10378	9.84363	6.72668	8.78798	8.86275	8.47105	8.19422	10.0074	7.86685	10.6709	9.36309	7.55094	4.89745	8.39058	7.18423	7.73554	9.36309
hsa-miR-4717-3p	1.0701	0.0034803	1.67711	2.11443	2.12057	2.25054	1.43233	1.55551	2.69613	3.10488	2.94221	2.51472	0.764029	1.39348	3.04773	1.63511	2.92038	4.85854	4.18394	5.31231	0.940837	1.62212	3.619	1.16898	4.42911	3.65334	2.36163	4.89745	4.32479	3.86081	2.93022	2.82725	4.10541	2.56622	2.00601	3.56511	3.73271	1.28366	2.2884	2.04709	4.79112	1.03818	2.52379
hsa-miR-4767	1.17588	0.0029132	1.57614	1.60261	1.72551	1.21979	1.82469	1.46041	1.54427	1.58494	1.10102	1.42233	0.999194	0.842329	1.32818	1.6473	1.96366	5.28558	3.98088	3.65334	5.8124	2.20648	3.83095	3.67585	3.47678	4.08143	2.59806	4.7553	0.862087	1.23355	2.70522	3.17147	2.69575	4.15841	2.67604	2.43699	1.39048	2.05133	4.98625	2.106	3.6952	1.58197	4.65437
hsa-miR-4436b-5p	1.06961	0.00267953	1.81168	1.93193	1.74817	1.4506	2.01384	2.08672	2.52379	2.40813	1.44023	1.0738	1.73807	0.774279	2.95435	1.82271	2.27195	5.77956	4.56628	5.06704	5.6871	1.53828	2.72576	3.00606	4.39709	4.0071	1.46838	3.1864	1.75548	3.01799	1.32561	1.8159	2.78981	4.12718	1.09155	4.51534	2.2564	1.02372	0.997546	2.23792	0.94265	0.942894	0.72588
hsa-miR-4793-3p	1.67903	0.00724489	2.4746	2.82725	3.16403	4.05423	2.98939	2.85268	5.06704	6.03996	2.33434	2.94821	5.25272	2.95435	4.7553	5.06704	5.60187	9.48167	8.71702	9.27734	8.99312	4.29686	7.55094	5.95686	7.38251	7.14217	5.8124	8.19422	7.73554	4.89745	5.92306	7.73554	7.41883	7.60015	7.11102	6.19328	7.06863	5.56516	5.95686	2.94207	7.93016	3.83095	4.51534
hsa-miR-5093	1.32544	0.00370388	1.66084	1.81168	2.106	2.21907	1.96366	1.79917	3.33082	3.30827	0.917101	1.01084	3.9368	0.552138	3.67664	2.31721	4.26542	5.85185	4.65437	6.22817	3.8053	2.41387	6.05938	3.67585	6.00079	4.26542	3.03194	5.02489	1.03388	2.80669	5.14783	5.02489	4.18394	3.20746	1.41781	3.4435	3.42189	0.802645	4.34736	1.84101	3.38424	0.98486	1.83358
hsa-miR-6877-3p	1.45588	0.00866869	1.52869	1.44299	1.40415	1.56222	1.40995	1.0868	1.89177	3.56511	1.52367	0.768082	1.17949	1.04094	2.40813	1.7284	3.1409	4.05423	3.65334	5.65817	3.49467	2.8784	6.31184	4.85854	5.8124	6.4627	5.25272	3.9594	1.0623	3.8053	6.35076	3.24248	1.28298	2.66063	0.761232	6.70306	2.17549	1.26329	5.28558	3.65334	6.4627	2.55836	2.93022
hsa-miR-7110-5p	1.94515	0.00203703	2.40813	3.06444	2.92038	3.78429	3.65334	4.29686	4.20875	4.7553	3.88893	4.40798	5.53856	3.619	4.68494	1.37728	5.06704	9.16805	9.61708	8.71702	4.42911	5.65817	6.35076	5.92306	10.2561	7.33713	6.03996	8.99312	1.63856	4.96179	6.31184	5.21625	1.20659	6.52501	1.55928	8.54409	5.41937	3.6952	5.09448	5.12112	5.73821	3.73271	7.11102

## Sheet: Fig. S2C
	Foldch	Pvalue	S1_01	S1_02	S1_03	S1_04	S1_05	S1_06	S1_07	S1_08	S1_09	S1_10	S1_11	S1_12	S1_13	S1_14	S1_15	S2_06	S2_07	S2_08	S2_09	S2_10	S2_12	S2_13	S2_14	S2_15	S2_16	S3_01	S3_02	S3_03	S3_04	S3_05	S3_06	S3_07	S3_08	S3_09	S3_10	S3_11	S3_12	S3_13	S3_14	S3_15	S3_16
Adv_Fibrosis	NA	NA	No	No	No	No	No	No	No	No	No	No	Yes	Yes	Yes	Yes	Yes	No	No	No	No	No	Yes	Yes	Yes	Yes	Yes	No	No	No	No	No	No	No	No	No	No	Yes	Yes	Yes	Yes	Yes	Yes
hsa-let-7b-5p	-1.57563	0.00131953	5.53856	5.21625	5.35208	5.12112	4.68494	5.25272	5.14783	4.62214	4.34736	2.82725	3.49467	3.59192	4.42911	3.63767	3.88893	5.14783	5.6871	4.34736	1.12536	3.7043	1.56222	1.89458	4.00771	2.37157	1.89177	5.77956	0.789573	4.24172	3.64067	4.96179	5.38644	4.32479	0.465541	4.58592	5.46099	0.853807	2.80669	5.28558	1.19466	1.89865	0.946224
hsa-miR-602	1.2827	0.00143385	1.43727	1.50312	1.59669	1.75548	1.91255	1.675	1.65756	1.71815	2.00866	1.50925	2.72516	3.17147	1.61519	2.20648	1.35898	1.01771	1.9176	1.11864	0.865397	2.32497	3.1864	3.4435	3.17147	1.65511	2.69613	1.70073	1.91255	2.77788	4.80447	3.54099	1.81168	1.7818	2.35198	2.54924	2.49325	2.97082	4.31082	4.51534	5.1644	4.98625	5.18096
hsa-miR-877-5p	1.45796	0.00606932	1.6473	1.9768	1.99384	1.70073	1.93642	2.02284	2.01893	1.62305	2.56622	3.09852	2.46392	3.25892	2.01893	3.36263	1.92249	1.87759	1.62594	2.31721	4.75475	3.1409	3.17147	5.8124	2.94207	3.36263	3.42189	1.34323	4.48046	3.88893	6.4627	3.75229	1.07263	1.4329	2.45614	3.36263	5.28558	4.71781	6.31184	5.35208	6.60692	5.63384	6.38416
hsa-miR-1184	1.832	0.00512527	1.25162	1.32191	1.55551	2.21274	1.85107	1.6877	1.68959	1.55551	4.3862	3.8053	1.76542	4.44932	1.78208	3.63767	2.31721	1.33153	1.10569	1.03818	2.64086	2.56622	4.10541	5.60187	3.06444	3.46088	4.96179	1.9176	1.51254	2.71591	5.06704	6.07879	5.41937	1.73337	5.06704	3.619	6.52501	6.31184	8.39058	4.48046	7.80614	6.82779	4.92849
hsa-miR-2277-5p	1.89001	0.000953794	1.70427	1.6473	1.89458	1.92249	2.08672	1.9689	1.78771	1.84546	3.83095	2.05741	2.74764	3.6952	2.15162	2.67604	1.93193	1.6877	1.10443	1.26708	3.72352	2.41387	3.9368	3.67585	2.80669	2.80998	4.78808	1.82528	1.1297	1.56405	5.09448	3.77086	3.64067	1.66762	4.10467	3.77758	1.86842	4.58592	7.06863	5.18096	7.38251	6.31184	6.49729
hsa-miR-3613-3p	3.0992	0.000159959	3.24248	2.27195	2.97082	3.12359	4.03272	2.27962	2.2564	2.78981	6.07879	5.95686	5.06704	7.50353	5.77956	6.49728	5.12112	3.83095	3.28827	7.33713	9.08056	6.9886	9.48167	9.61708	7.86685	7.64531	7.11102	1.30282	6.82779	1.76833	4.15841	1.5315	4.7553	2.12057	9.27734	1.52869	7.22517	10.0074	9.08056	8.10378	6.9886	9.84363	1.7284
hsa-miR-4429	1.03178	0.00338963	2.50421	2.72516	2.64086	3.04773	2.8784	2.5363	3.06444	2.93022	1.70073	2.90604	2.43699	2.82725	3.06444	3.4435	3.15659	2.04163	1.94097	1.70974	0.870835	3.38424	3.73289	3.75229	1.4851	4.29686	3.46088	3.06444	0.819897	1.47513	3.30827	2.16658	1.09067	2.27195	1.83281	3.12359	4.03272	2.82725	1.4624	4.40798	5.1644	5.02489	4.40798
hsa-miR-378h	1.79359	0.00257368	1.70974	2.02284	1.80287	2.24424	2.04163	2.06354	1.66762	2.07095	4.40798	3.46088	2.76814	4.03272	2.61785	3.86081	2.23792	1.82861	1.33275	1.78208	4.08143	3.04773	4.71781	5.06704	3.33082	3.9594	4.65437	1.94097	5.92306	1.33724	7.33713	4.68494	4.40798	1.27125	5.93996	4.26542	3.40067	5.646	8.00449	6.07879	7.33713	6.49729	6.57394
hsa-miR-4668-5p	3.21279	0.000173692	3.20746	2.04163	3.00606	2.39124	4.12718	1.55928	2.37157	2.48312	6.03996	5.88657	5.38644	7.22517	5.95686	6.07879	5.14783	3.86081	2.64086	6.86996	8.86275	6.57394	9.36309	8.99312	8.32908	6.94737	7.27352	1.35898	7.80614	2.83454	3.15579	4.34736	5.06704	1.57322	9.16805	1.6443	6.76802	10.2561	9.61708	8.78798	8.54409	10.0074	1.104
hsa-miR-4706	1.30291	0.00803621	3.65334	3.30827	2.6293	3.25892	3.36263	3.64067	3.46088	3.47678	4.29686	4.10541	2.82226	3.07573	3.24248	4.18394	3.42189	3.4435	3.46088	3.49467	5.21625	3.83095	5.53856	6.90824	6.38416	6.35076	5.5076	3.83095	1.5353	1.8159	6.82779	4.92849	3.71341	2.68589	5.8124	5.60187	5.73821	3.71341	6.9886	5.41937	7.14217	6.03996	6.27036
hsa-miR-4720-5p	1.71655	0.00589862	1.33295	0.882215	1.06467	1.10102	0.913381	0.800394	1.0372	1.31671	1.43177	0.898178	0.54851	2.97082	1.11111	2.69613	1.57614	0.816819	0.936995	1.13054	1.26877	2.2983	3.64067	4.4288	1.31746	1.04504	2.38121	0.444737	1.98899	0.642189	4.3862	0.978025	1.20659	0.2324	2.2564	3.27165	2.85268	0.873294	5.25272	6.49729	6.07879	6.57394	3.1864
hsa-miR-4722-3p	1.02213	0.00943663	0.982912	1.10691	1.57101	1.06538	0.938539	1.01133	0.64553	1.0813	2.69082	1.57888	1.435	1.66762	1.79392	1.96366	0.498382	1.105	1.16172	1.45275	1.30891	1.58043	3.47678	2.22054	2.17549	2.08114	3.30912	1.12737	1.13178	1.52869	3.83095	1.104	2.33501	0.821815	3.24248	2.2299	2.32497	0.834565	3.38424	2.78981	4.98625	4.42911	4.24172
hsa-miR-6750-5p	2.00506	0.00208072	1.76542	1.9689	2.01384	1.78939	1.61208	1.87759	2.10071	1.90274	3.40067	3.21503	2.66063	3.9594	1.75182	3.67664	2.21274	2.20648	2.15847	2.8784	5.18096	3.65334	5.09448	6.11308	4.10541	4.15841	5.02489	2.64086	2.93022	1.71254	6.9886	5.09448	3.73271	1.88226	3.78429	5.25272	5.12112	5.31231	8.10378	6.27036	8.00449	7.60015	7.22517
hsa-miR-6849-5p	-1.24033	0.00868905	1.45642	2.08672	1.69723	2.34237	1.92712	1.41308	2.84094	3.07573	1.0331	2.16658	1.98899	1.43024	3.17147	2.32497	2.98939	6.22817	5.02489	6.35076	2.76814	2.21907	0.98887	1.10011	5.06704	2.5363	1.46838	6.4627	4.79112	1.68283	1.08403	2.77788	4.44932	4.79112	1.52869	3.8053	5.8124	1.11296	1.15208	0.975397	2.11443	1.07802	1.73807
hsa-miR-8075	1.99557	0.00386264	2.8784	3.67664	4.18394	4.40798	4.62214	3.88893	3.75229	4.34736	7.22517	6.70306	6.19328	7.80614	5.12112	6.19328	4.92849	5.31231	4.29686	6.00079	8.54409	6.94737	8.92135	9.48167	8.47105	8.39058	8.39058	5.92306	8.54409	7.33713	10.6709	8.99312	7.50353	4.96179	9.84363	9.27734	9.08056	8.54409	10.2561	10.0074	10.6709	10.2561	10.0074

## Sheet: Fig. S3A
	S1_03	S3_05	S1_04	S2_06	S1_07	S1_08	S1_09	S1_10	S2_10	S3_09	S0_01	S0_02	S0_03	S0_04	S0_05	PV	FC
Class	S3	S3	S3	S3	S3	S3	S3	S3	S3	S3	Ctrl	Ctrl	Ctrl	Ctrl	Ctrl	NA	NA
hsa-miR-22-3p	2.66063	1.10762	3.65334	1.74253	2.50421	2.41864	2.49325	2.68589	6.72668	1.15116	6.36194	5.11879	5.69463	4.49312	4.98783	0.000774777	-2.61687
hsa-miR-101-5p	2.55836	7.64531	2.58816	4.40798	2.4746	2.31721	4.68494	4.71781	4.36678	4.68494	6.92604	6.84861	7.39634	7.75553	6.99943	0.000139865	-3.14058
hsa-miR-212-5p	1.21472	3.56511	1.14137	1.99384	1.36077	1.13297	1.32191	2.25054	2.15847	1.67165	4.16807	4.57717	4.32056	4.92168	3.48328	1.27877e-05	-2.51302
hsa-miR-320a	4.62214	5.8124	5.6871	6.9886	4.96179	5.21625	5.06704	4.98625	7.33713	6.4627	8.35738	7.68426	8.62569	7.47322	7.33442	0.000106228	-2.18085
hsa-miR-365b-5p	1.9768	5.85185	2.33501	1.77749	1.86054	1.89865	4.48046	3.25892	2.82725	3.65334	5.66285	5.3968	6.32536	6.17564	4.46894	0.000337933	-2.61389
hsa-miR-455-3p	3.91318	7.38251	2.66063	4.89745	2.89295	1.63511	3.98088	5.41937	4.00771	3.9368	7.56286	7.56286	7.07146	6.99943	5.7606	0.000318333	-2.91878
hsa-miR-320b	4.48046	6.22817	5.38644	6.70306	5.09448	5.12112	4.32479	4.79112	7.11102	6.07879	8.23046	7.79703	8.27856	7.25233	7.13933	7.39868e-05	-2.2076
hsa-miR-3613-3p	2.97082	1.5315	3.12359	3.83095	2.2564	2.78981	6.07879	5.95686	6.9886	1.52869	7.91855	6.96761	7.50864	9.1801	8.11909	5.82907e-05	-4.2332
hsa-miR-548ac	1.60261	1.66762	1.57101	2.1296	1.27125	1.33724	2.00017	2.66063	2.48312	1.70682	4.66287	4.01433	4.28753	3.79857	3.83987	8.19059e-07	-2.27763
hsa-miR-4663	2.71591	6.60692	2.05741	2.01384	1.89865	1.12474	2.08114	3.99429	2.61874	1.89865	7.25233	6.72878	6.40683	6.10846	4.75105	0.0001311	-3.54846
hsa-miR-4668-5p	3.00606	4.34736	2.39124	3.86081	2.37157	2.48312	6.03996	5.88657	6.57394	1.6443	8.18402	6.69584	7.47322	8.27856	7.71655	5.03796e-05	-3.80915
hsa-miR-4740-3p	1.62305	2.6293	2.23792	2.15162	1.5424	1.10047	3.17147	3.01799	2.80669	2.71591	5.3968	5.53964	5.88712	5.8479	4.0292	0.000100885	-3.04045
hsa-miR-5001-5p	4.68494	5.31231	4.65437	4.62214	4.79112	4.92849	4.58592	4.48046	5.92306	4.18394	7.13933	7.07146	7.25233	6.14423	6.69584	2.59085e-05	-2.04396
hsa-miR-5189-3p	6.41617	7.55094	5.95686	7.73554	5.31231	4.79112	7.80614	8.19422	7.86685	9.48167	9.96844	10.415	10.415	11.0947	9.61041	4.15931e-05	-3.18954
hsa-miR-6068	2.54924	1.46527	2.106	3.2226	2.5363	2.02879	1.36248	2.6293	4.54664	2.40813	5.7606	6.32536	5.80195	4.71746	5.47617	4.07429e-06	-3.13083
hsa-miR-6125	6.4627	8.39058	6.11308	7.64531	6.4627	6.00079	6.86996	7.06863	8.99312	7.60015	9.405	9.33282	9.33282	8.90406	9.10696	7.27547e-05	-2.05563
hsa-miR-6800-5p	5.25272	5.25272	4.68494	5.35208	5.25272	4.24172	4.98625	5.02489	5.46099	3.25892	7.71655	7.96228	7.44652	6.77701	6.45851	0.00010562	-2.39538
hsa-miR-6806-3p	2.50946	6.82779	2.85268	3.59192	2.05133	1.52367	4.03272	4.92849	4.32479	2.75869	7.44652	7.39634	6.96761	6.8872	6.92604	3.48012e-05	-3.58459
hsa-miR-6880-5p	3.12359	6.35076	3.06444	3.12359	2.81727	2.35198	4.89745	4.89745	3.98088	4.81781	6.96761	6.40683	6.84861	7.68426	5.80195	0.000105876	-2.79933

## Sheet: Fig. S3B
	S1_03	S1_04	S1_05	S3_06	S1_10	S1_14	S0_01	S0_02	S0_03	S0_04	S0_05	PV	FC
Class	I3	I3	I3	I3	I3	I3	Ctrl	Ctrl	Ctrl	Ctrl	Ctrl	NA	NA
hsa-miR-212-5p	1.21472	1.14137	1.33462	3.36263	2.25054	0.74247	4.16807	4.57717	4.32056	4.92168	3.48328	0.00046324	-2.61976
hsa-miR-320a	4.62214	5.6871	5.31231	6.45872	4.98625	4.79112	8.35738	7.68426	8.62569	7.47322	7.33442	7.23511e-05	-2.58539
hsa-miR-320b	4.48046	5.38644	5.21625	5.88657	4.79112	4.53099	8.23046	7.79703	8.27856	7.25233	7.13933	2.09413e-05	-2.69091
hsa-miR-1908-5p	5.8124	6.15514	5.88657	5.28558	6.35076	6.41617	6.77701	7.44652	7.36789	8.18402	7.91855	0.000977115	-1.55436
hsa-miR-3178	4.3862	4.62214	4.34736	3.77086	5.25272	4.7553	6.99943	5.42937	6.63316	6.63316	6.96761	0.00056151	-2.01011
hsa-miR-4484	7.06863	6.86996	6.03996	8.19422	6.00079	4.68494	10.415	9.65806	9.56129	8.9676	10.2235	0.00043246	-3.28867
hsa-miR-4487	3.73271	3.98088	3.54099	2.49325	4.42911	4.29686	5.6237	5.86304	5.08384	6.4343	5.86304	0.000340185	-2.02795
hsa-miR-4497	5.73821	6.07879	5.73821	7.55094	6.19328	5.65817	8.27856	8.90406	8.23046	7.50864	7.50864	0.000850282	-1.92647
hsa-miR-5001-5p	4.68494	4.65437	4.7553	6.19328	4.48046	4.89745	7.13933	7.07146	7.25233	6.14423	6.69584	0.000249207	-1.91634
hsa-miR-6068	2.54924	2.106	2.77788	1.77401	2.6293	2.45614	5.7606	6.32536	5.80195	4.71746	5.47617	2.27857e-05	-3.23421
hsa-miR-6126	4.05423	4.54664	4.42911	6.07879	4.65437	3.63767	6.5095	6.36194	6.59298	7.59917	7.642	0.000439306	-2.37431
hsa-miR-6715a-3p	1.40814	1.37629	1.77749	0.519971	2.1296	1.33295	3.59294	4.24257	3.50213	2.75621	2.66784	0.000798353	-1.92826
hsa-miR-6729-5p	7.02137	6.90824	7.11102	8.47105	7.55094	7.06863	9.10696	9.10696	9.25011	9.405	9.1801	0.000421896	-1.85462
hsa-miR-6752-5p	5.85185	5.5076	5.60187	5.56516	5.14783	5.53856	6.8872	6.8872	7.10897	7.17429	8.07292	0.000616488	-1.69064
hsa-miR-6805-5p	3.86081	4.26542	3.83095	3.67664	4.51534	4.53099	5.51043	6.81088	5.96328	7.2805	7.03548	0.000804442	-2.40675
hsa-miR-6858-5p	5.18096	5.02489	4.89745	5.77956	5.09448	5.28558	6.45851	7.33442	6.69584	6.45851	6.66927	7.56628e-05	-1.51282
hsa-miR-6869-5p	6.72668	6.22817	6.70306	8.26193	7.22517	6.4627	9.1801	9.1801	9.10696	8.35738	8.70685	0.000490774	-1.97166

[truncated: 2 more sheets: Fig. S3C, Fig. S3D]
